# Supplementary material for: The Antimicrobial Effect of Cornus mas L. and Sorbus aucuparia L. Fruit Extracts against Resistant Uropathogens in Correlation with the Prevalence of Urinary Tract Infections in Companion Animals
Source: Pharmaceuticals (Basel). 2024 Jun 20;17(6):814. doi: 10.3390/ph17060814 (PMC11206431; doi:10.3390/ph17060814)
Supplement: Supplementary file 1 [file pharmaceuticals-17-00814-s001.zip]

Archive with 1 entries (1 files):
- pharmaceuticals-3043047-supplementary.pdf
